# Supplementary material for: Arsenic in Chinese Crayfish: Speciation Analysis, Cooking-Induced Stability, Bioaccessibility, and Dietary Risk Assessment
Source: Foods. 2026 Mar 18;15(6):1068. doi: 10.3390/foods15061068 (PMC13025128; doi:10.3390/foods15061068)
Supplement: Supplementary file 1 [file foods-15-01068-s001.zip]

Archive with 1 entries (1 files):
- foods-4179196-supplementary.pdf
